# Supplementary material for: Unraveling metabolism underpinning biomass composition shift in Scenedesmus obliquus under simulated outdoor conditions using 13C-fluxomics
Source: Front Plant Sci. 2025 Dec 17;16:1637152. doi: 10.3389/fpls.2025.1637152 (PMC12753895; doi:10.3389/fpls.2025.1637152)
Supplement: Supplementary file 2 [file Table1.xlsx]

## Sheet: Specific Growth Rate
Specific Growth Rates are calculated from the last 24h prior to the labeling experiment based on OD750 data
	Condition	Specific Growth Rate, µ (h-1)
	Before	0.0308±0.0003
	During	0.0167±0.0004
	After	0.0016±0.0003

## Sheet: Solids and Ash Data
	Sample ID		Total Solids*	Total Solids		Ash
				%	Ash**	%
		Replicates	%	Stdev	%	Stdev
	Before-Reactor 1	singlet	95.4502	N/A	0	N/A
	Before-Reactor 2	singlet	100	N/A	5.91659	N/A
	Before-Reactor 3	singlet	100	N/A	5.82617	N/A
	Before-Reactor 4	singlet	100	N/A	6.01358	N/A
	Before-Reactor 5	singlet	100	N/A	5.8873	N/A
	Before-Reactor 6	singlet	100	N/A	6.17761	N/A
	During-Reactor 1	singlet	99.6958	N/A	4.99619	N/A
	During-Reactor 2	singlet	100	N/A	5.1251	N/A
	During-Reactor 3	singlet	100	N/A	5.31496	N/A
	During-Reactor 4	singlet	100	N/A	5.04233	N/A
	During-Reactor 5	singlet	100	N/A	4.83146	N/A
	During-Reactor 6	singlet	99.7686	N/A	4.94782	N/A
	After-Reactor 1	singlet	100	N/A	3.01545	N/A
	After-Reactor 2	singlet	100	N/A	3.03275	N/A
	After-Reactor 3	singlet	100	N/A	2.97595	N/A
	After-Reactor 4	singlet	100	N/A	2.85255	N/A
	After-Reactor 5	singlet	100	N/A	2.84501	N/A
	After-Reactor 6	singlet	100	N/A	3.24111	N/A
	ASU Nannochloropsis QC, Bag 17, Vial 2	triplicate	96.7792	0.0496728	17.8688	0.153306
	Notes:
	*Total solids was calculated based on drying at 40C for at least 48 hours
	**Ash was reported on an oven dry biomass weight (corrected for moisture)

## Sheet: CHN Data
			C	H	N	Protein*
	Sample ID	Replicates	%	%	%	%	* conversion value of 4.78 for N to protein content for microalgae
	Before-Reactor 1	singlet	48.135	7.007	8.925	42.6615	https://link.springer.com/article/10.1007/s10811-021-02508-x
	Before-Reactor 2	singlet	48.18	7.008	8.665	41.4187
	Before-Reactor 3	singlet	48.95	7.1145	8.985	42.9483
	Before-Reactor 4	singlet	47.485	6.9545	8.72	41.6816
	Before-Reactor 5	singlet	48.915	7.154	8.985	42.9483
	Before-Reactor 6	singlet	48.19	7.1185	8.855	42.3269
	During-Reactor 1	singlet	48.38	7.085	8.31	39.7218
	During-Reactor 2	singlet	48.57	6.999	8.36	39.9608
	During-Reactor 3	singlet	47.71	6.925	8.09	38.6702
	During-Reactor 4	singlet	47.94	7.064	8.31	39.7218
	During-Reactor 5	singlet	47.72	7.086	8.24	39.3872
	During-Reactor 6	singlet	48.62	6.987	8.23	39.3394
	After-Reactor 1	singlet	52.83	7.977	4.425	21.1515
	After-Reactor 2	singlet	52.835	7.937	4.7	22.466
	After-Reactor 3	singlet	51.84	7.782	5.015	23.9717
	After-Reactor 4	singlet	53.395	7.919	4.895	23.3981
	After-Reactor 5	singlet	53.285	8.015	5.195	24.8321
	After-Reactor 6	singlet	52.77	7.9365	4.585	21.9163
	ASU Nannochloropsis QC, Bag 12, Vial 3	duplicate	43.165	6.409	6.65	31.787
	Notes:
	Run in-house by Jack Anderson

## Sheet: Carbohydrate Data
		carbohydrate expressed as % of oven dry biomass weight											Total	Total
		Mannitol	Fucose	Rhamnose	Galactosamine	Arabinose	Glucosamine	Galactose	Glucose	Mannose	Xylose	Ribose	Carbs*	Carbs
Sample ID	Replicates	%	%	%	%	%	%	%	%	%	%	%	%	% Stdev
Before-Reactor 1	singlet	<loq	0.34056	<loq	N/D	<loq	<loq	1.79315	12.2383	5.71307	<loq	0.992886	21.078	N/A
Before-Reactor 2	singlet	<loq	0.357075	<loq	<loq	<loq	<loq	1.74296	11.09	5.59779	<loq	0.962721	19.7506	N/A
Before-Reactor 3	singlet	<loq	<loq	<loq	<loq	N/D	<loq	1.66682	11.2111	5.1265	<loq	1.015	19.0194	N/A
Before-Reactor 4	singlet	<loq	0.360329	<loq	<loq	N/D	<loq	1.70787	11.1303	5.45877	<loq	1.00284	19.6601	N/A
Before-Reactor 5	singlet	<loq	0.350864	<loq	<loq	N/D	<loq	1.72568	11.9007	5.5288	<loq	0.967562	20.4736	N/A
Before-Reactor 6	singlet	<loq	0.333191	<loq	<loq	N/D	<loq	1.6423	11.674	5.41128	<loq	0.969752	20.0306	N/A
During-Reactor 1	singlet	<loq	0.384657	<loq	<loq	<loq	0.186906	1.56223	13.1453	5.45218	<loq	0.596441	21.3277	N/A
During-Reactor 2	singlet	<loq	0.408636	<loq	<loq	<loq	0.188939	1.59751	14.6287	5.5326	<loq	0.622684	22.979	N/A
During-Reactor 3	singlet	<loq	0.391822	<loq	<loq	<loq	0.181733	1.58856	14.7088	5.49904	<loq	0.646378	23.0163	N/A
During-Reactor 4	singlet	<loq	0.384102	<loq	<loq	<loq	0.170449	1.5512	16.1098	5.45614	<loq	0.542122	24.2138	N/A
During-Reactor 5	singlet	<loq	0.361997	0.136441	<loq	<loq	0.199375	1.62823	13.6612	5.38866	<loq	0.607187	21.9831	N/A
During-Reactor 6	singlet	<loq	0.372349	<loq	<loq	<loq	0.174764	1.6005	14.7546	5.49335	<loq	0.611974	23.0076	N/A
After-Reactor 1	singlet	<loq	0.34056	<loq	N/D	<loq	<loq	1.79315	12.2383	5.71307	<loq	0.992886	21.078	N/A
After-Reactor 2	singlet	<loq	0.357075	<loq	<loq	<loq	<loq	1.74296	11.09	5.59779	<loq	0.962721	19.7506	N/A
After-Reactor 3	singlet	<loq	<loq	<loq	<loq	N/D	<loq	1.66682	11.2111	5.1265	<loq	1.015	19.0194	N/A
After-Reactor 4	singlet	<loq	0.360329	<loq	<loq	N/D	<loq	1.70787	11.1303	5.45877	<loq	1.00284	19.6601	N/A
After-Reactor 5	singlet	<loq	0.350864	<loq	<loq	N/D	<loq	1.72568	11.9007	5.5288	<loq	0.967562	20.4736	N/A
After-Reactor 6	singlet	<loq	0.333191	<loq	<loq	N/D	<loq	1.6423	11.674	5.41128	<loq	0.969752	20.0306	N/A
ASU Nannochloropsis QC, Bag 17, Vial 2	triplicate	1.73585	0.138606	0.538068	<loq	<loq	0.185075	1.35274	4.93962	0.45159	0.164794	0.47433	9.98069	0.438702
Notes:
<loq = monomers were present but below limit of quantitation
N/D - monomer was not detected
Sugars were analyzed on an HPAEC-PAD system with PA-1 column/guard
* Carbohydrates are reported on an oven dry biomass weight (corrected for moisture)

## Sheet: FAME Data
		% Total FAME*			Freeze dried Sample Weight	Total FAME	Replicates	FAME by chain length expressed as a % of the total FAME content
	Sample ID	Mean	Std Dev	RSD		based on sample weight		C8:0	C10:0	C12:0	C14:0	C14:1	C15:0	C16:0	C16:1n11	C16:1n9	C16:1n7	C16:1n6	C16:1n5	C16 unknown1	C16:2	C17:0	C17:1	C16:3	C16:4	C18	C18:1n9	C18:1n7	C18:2n6	C18:3n6	C18:3n3	C18:4n3	C20:0	C20:1	C20:2	C20:3n6	C20:4n6	C20:3n3	C20:4n3	C20:5n3	C22:0	C22:1n9	C22:2	C22:4	C22:5n6	C22:5n3	C24:0	C22:6n3
		%	%	%	mg	mg
	Before-Reactor 1	9.8464	N/A	N/A	90.2	8.88145	singlet	0.0745879	0.152696	0.0106542	1.2825	0.155325	0.0740141	14.1532	0.956063	0.719153	0.157328	0.0422646	0.0181725	3.3025	1.0245	0.178926	0	4.31405	14.8349	0.543914	8.05283	0.538475	5.56524	0.321829	39.9609	2.3148	0.0589195	0.393593	0	0	0	0.0994124	0	0	0.241683	0.101448	0	0	0	0	0.356189	0
	Before-Reactor 2	9.94436	N/A	N/A	84.8	8.43282	singlet	0.0720702	0.148552	0.00992897	1.28041	0.156543	0.0793781	14.1403	0.93448	0.720368	0.163359	0.0437556	0.027283	3.2511	1.0216	0.193999	0	4.3202	15.171	0.555625	7.92244	0.539303	5.37376	0.312844	40.0233	2.32833	0.0458531	0.356465	0	0	0	0.100285	0	0	0.251527	0.093067	0	0	0	0	0.36283	0
	Before-Reactor 3	9.5705	N/A	N/A	87.3	8.35505	singlet	0.0586173	0.141045	0.00855821	1.26689	0.163639	0.0751954	14.0991	0.986697	0.700161	0.162772	0.0463083	0.024436	3.35436	1.02278	0.177466	0	4.45495	15.0727	0.529725	7.61579	0.520351	5.3244	0.301779	40.3696	2.32665	0.0443144	0.355531	0	0	0	0.106368	0	0	0.241029	0.0997488	0	0	0	0	0.349083	0
	Before-Reactor 4	9.41045	N/A	N/A	81.6	7.67892	singlet	0.071033	0.156054	0.00740555	1.37948	0.166849	0.0770243	14.0132	0.929838	0.691377	0.15906	0.0338437	0.0203711	3.33688	0.948864	0.184615	0	4.06126	15.2295	0.502275	7.27789	0.562787	5.27951	0.308387	40.9314	2.40672	0.0524156	0.322676	0	0	0	0.119436	0	0	0.2505	0.15433	0	0	0	0	0.365035	0
	Before-Reactor 5	9.55521	N/A	N/A	92.7	8.85768	singlet	0.0682631	0.141023	0.00736132	1.50788	0.158144	0.0752644	14.2517	0.90239	0.720175	0.155726	0.0442676	0.0231362	3.31232	1.01317	0.180014	0	4.2699	14.7875	0.513327	7.72173	0.555858	5.42623	0.306246	40.2269	2.41247	0.0492512	0.365648	0	0	0	0.107779	0	0	0.248894	0.0950439	0	0	0	0	0.352326	0
	Before-Reactor 6	9.69417	N/A	N/A	96.9	9.39365	singlet	0.0660879	0.141131	0.00836814	1.2817	0.157225	0.0693369	14.6407	0.922482	0.738214	0.151439	0.0365536	0.0177518	3.16577	1.04492	0.174522	0	4.25916	14.7227	0.590705	8.33329	0.572283	5.72398	0.322728	39.2908	2.30127	0.0526974	0.402848	0	0	0	0.114285	0	0	0.245029	0.100626	0	0	0	0	0.351462	0
	During-Reactor 1	8.72279	N/A	N/A	262.1	22.8624	singlet	0.039461	0.179623	0.00970905	1.62193	0.201609	0.0941811	14.9552	1.15397	0.872385	0.348047	0.0405213	0.0325403	2.67685	1.28336	0.186499	0	3.58227	14.7437	0.442111	7.69267	1.06116	7.14393	0.231402	37.4036	2.91433	0.0437371	0.218054	0	0	0	0.144021	0	0	0.306336	0.0643404	0	0	0	0	0.312406	0
	During-Reactor 2	8.53703	N/A	N/A	254.4	21.7182	singlet	0.0419519	0.185349	0.0122651	1.60306	0.215052	0.088697	15.1499	1.21103	0.863716	0.374406	0.0339133	0.02927	2.74677	1.30409	0.186249	0	3.43302	15.1366	0.424055	6.92613	1.03708	6.52656	0.228231	38.1781	3.00993	0.0400945	0.227399	0	0	0	0.119923	0	0	0.302582	0.0550769	0	0	0	0	0.309496	0
	During-Reactor 3	8.58588	N/A	N/A	259.2	22.2546	singlet	0.0399202	0.197682	0.0117164	1.64756	0.205889	0.0898012	15.0432	1.0924	0.857707	0.363566	0.0357367	0.0372642	2.74892	1.38945	0.177536	0	3.4714	14.9211	0.419504	7.28096	1.06256	6.88899	0.228836	37.7273	3.00219	0.0341366	0.20292	0	0	0	0.163245	0	0	0.297342	0.0580101	0	0	0	0	0.303062	0
	During-Reactor 4	8.6057	N/A	N/A	287.4	24.7328	singlet	0.0423674	0.190983	0.0115437	1.57208	0.229261	0.0853112	15.0556	1.21195	0.899924	0.382498	0.0518585	0.0419967	2.81638	1.48289	0.166123	0	3.3732	14.9767	0.454339	7.43611	1.09317	6.78945	0.209418	37.3176	3.01838	0.03716	0.20457	0	0	0	0.118789	0	0	0.310018	0.0809809	0	0	0	0	0.339347	0
	During-Reactor 5	8.78952	N/A	N/A	253.6	22.2902	singlet	0.0376722	0.213444	0.0123164	1.62428	0.211788	0.0933419	15.3063	1.21527	0.872872	0.368784	0.0649102	0.0522097	2.67722	1.34543	0.201906	0	3.61144	14.6544	0.4569	7.37722	1.03168	6.6657	0.232652	37.6837	2.98286	0.0428492	0.196743	0	0	0	0.108974	0	0	0.29112	0.057995	0	0	0	0	0.308075	0
	During-Reactor 6	8.65954	N/A	N/A	266.9	23.1123	singlet	0.0313798	0.200792	0.0103512	1.55769	0.212899	0.089693	15.339	1.28476	0.891535	0.33827	0.0384201	0.0333582	2.64185	1.43123	0.200584	0	3.68759	14.5575	0.470111	7.61147	1.03495	7.46609	0.231243	36.5871	2.94582	0.0413051	0.211117	0	0	0	0.13946	0	0	0.310164	0.073539	0	0	0	0	0.330733	0
	After-Reactor 1	23.32	N/A	N/A	487.6	113.708	singlet	0.0107929	0.0359673	0.0248466	0.675985	0.0414382	0.0429947	15.4438	0.246753	4.20834	0.12687	0.0338599	0.0128746	0.297649	3.31827	0.20542	0	3.27544	3.25989	4.31602	39.6812	0.748853	7.88559	0.132642	13.4485	1.06482	0.30727	0.646483	0	0	0	0.0265797	0	0	0.258524	0.100503	0	0	0	0	0.121779	0
	After-Reactor 2	22.2973	N/A	N/A	475	105.912	singlet	0.0115199	0.0377687	0.0289614	0.759765	0.0425839	0.0436268	15.8022	0.242665	4.00228	0.138281	0.0371387	0.016837	0.324462	3.43627	0.206925	0	3.28246	3.52566	4.22733	38.3025	0.812171	7.83604	0.135404	14.18	1.14475	0.301019	0.6138	0	0	0	0.0262486	0	0	0.261176	0.0977678	0	0	0	0	0.122402	0
	After-Reactor 3	21.7476	N/A	N/A	492.4	107.085	singlet	0.0127258	0.044661	0.0310084	0.79226	0.0475884	0.0462426	16.0291	0.282771	3.79836	0.156288	0.0352225	0.0162696	0.323477	3.21636	0.215935	0	3.41737	3.70133	3.90798	37.601	0.925348	7.85282	0.13502	14.7728	1.20946	0.271265	0.627324	0	0	0	0.0299316	0	0	0.268005	0.102961	0	0	0	0	0.129001	0
	After-Reactor 4	22.1204	N/A	N/A	524	115.911	singlet	0.0182267	0.0428701	0.0263345	0.732516	0.045994	0.0455465	15.7986	0.273189	3.93171	0.139378	0.0342965	0.0160961	0.322867	3.39644	0.207785	0	3.34443	3.58811	4.08286	37.9504	0.826802	8.00277	0.140832	14.4457	1.14718	0.299522	0.616605	0	0	0	0.0322649	0	0	0.265449	0.0943101	0	0	0	0	0.130988	0
	After-Reactor 5	21.5498	N/A	N/A	504.1	108.633	singlet	0.0130563	0.0432539	0.0321344	0.804141	0.0473369	0.0479476	16.0285	0.274019	3.83278	0.150627	0.0653695	0.0491846	0.323725	3.30349	0.22421	0	3.40719	3.68009	3.8555	37.2707	0.922276	7.95829	0.138783	14.7921	1.29584	0.277882	0.626018	0	0	0	0.0318273	0	0	0.265728	0.104982	0	0	0	0	0.133041	0
	After-Reactor 6	21.7732	N/A	N/A	484.7	105.535	singlet	0.0128515	0.0425371	0.0413838	0.811365	0.0459666	0.0484108	15.919	0.277233	4.06591	0.148622	0.0343973	0.0168753	0.316604	3.38214	0.224805	0	3.27576	3.51635	4.01391	38.1628	0.890417	7.92701	0.134808	14.1791	1.13303	0.272836	0.597179	0	0	0	0.0259062	0	0	0.255185	0.0970902	0	0	0	0	0.130489	0
	ASU Nannochloropsis QC, Bag 17, Vial 2	9.61927	0.124386	1.2931	0	0	triplicate	0.431638	0.963202	0.334703	5.72764	0.259128	0.334631	21.6994	1.12035	0.0452558	26.1315	0.0468099	0.181335	1.57252	0.365272	0.245492	0	0.524081	0	0.319533	6.99203	0.430262	3.83894	0.42211	0.100185	0	0.0861461	0.0128377	0.0942477	0.978832	4.15138	0.0537717	0	22.265	0	0	0.2718	0	0	0	0	0
	Notes:
	* FAME was reported on an oven dry biomass weight (corrected for moisture)

## Sheet: Exp Summary
		Ash	FAME	Protein*	Carbs**	Sum
	Sample ID	%	%	%	%	%
	Before-Reactor 1	0	9.8464	42.6615	21.078	73.5859				Ash	FAME	Protein*	Carbs**	Others
	Before-Reactor 2	5.91659	9.94436	41.4187	19.7506	77.0302			Condition	%	%	%	%	%
	Before-Reactor 3	5.82617	9.5705	42.9483	19.0194	77.3644			Before	5.96±0.12	9.67±0.18	42.33±0.6	20±0.65	23.03±1.67
	Before-Reactor 4	6.01358	9.41045	41.6816	19.6601	76.7657			During	5.04±0.15	8.65±0.09	39.47±0.41	22.75±0.91	24.09±0.96
	Before-Reactor 5	5.8873	9.55521	42.9483	20.4736	78.8645			After	2.99±0.13	22.13±0.59	22.96±1.25	42.04±0.39	9.88±0.96
	Before-Reactor 6	6.17761	9.69417	42.3269	20.0306	78.2292
	During-Reactor 1	4.99619	8.72279	39.7218	21.3277	74.7685
	During-Reactor 2	5.1251	8.53703	39.9608	22.979	76.602
	During-Reactor 3	5.31496	8.58588	38.6702	23.0163	75.5874
	During-Reactor 4	5.04233	8.6057	39.7218	24.2138	77.5836
	During-Reactor 5	4.83146	8.78952	39.3872	21.9831	74.9913
	During-Reactor 6	4.94782	8.65954	39.3394	23.0076	75.9543
	After-Reactor 1	3.01545	23.32	21.1515	41.9273	89.4142
	After-Reactor 2	3.03275	22.2973	22.466	42.0914	89.8874
	After-Reactor 3	2.97595	21.7476	23.9717	42.5118	91.207
	After-Reactor 4	2.85255	22.1204	23.3981	41.2983	89.6693
	After-Reactor 5	2.84501	21.5498	24.8321	42.3778	91.6047
	After-Reactor 6	3.24111	21.7732	21.9163	42.0103	88.9409
	ASU Nannochloropsis QC	17.8688	9.61927	31.787	9.98069	69.2558
	Notes:
	* Protein assumes a N conversion factor of 4.78
	** Carbs contain neutral sugars, galactosamine, glucosamine, and mannitol
	Not enough sample available

## Sheet: Biomass MFA
		Ash	FAME	Protein*	Carbs**	Others
	Condition	%	%	%	%	%		* Protein assumes a N conversion factor of 4.78
	Before	5.96±0.12	9.67±0.18	42.33±0.6	20±0.65	23.03±1.67		** Carbs contain neutral sugars, galactosamine, glucosamine, and mannitol
	During	5.04±0.15	8.65±0.09	39.47±0.41	22.75±0.91	24.09±0.96
	After	2.99±0.13	22.13±0.59	22.96±1.25	42.04±0.39	9.88±0.96
	Average
		Ash	FAME	Protein	Carbs	Chl	Nucleotides	SUM
	Condition	%	%	%	%	%	%	%
	Before	5.96	9.67	42.33	20	1.1	9.6	88.66
	During	5.04	8.65	39.47	22.75	1.1	9.6	86.61
	After	2.99	22.13	22.96	42.04	1.1	9.6	100.82
	Ash Free Basis for MFA
		FAME	Protein	Carbs	Chl	Nucleotides	SUM
	Condition	%	%	%	%	%	%
	Before	11.69	51.18	24.19	1.33	11.61	100
	During	10.6	48.38	27.9	1.35	11.77	100
	After	22.63	23.47	42.97	1.12	9.81	100
