# Supplementary material for: Unraveling metabolism underpinning biomass composition shift in Scenedesmus obliquus under simulated outdoor conditions using 13C-fluxomics
Source: Front Plant Sci. 2025 Dec 17;16:1637152. doi: 10.3389/fpls.2025.1637152 (PMC12753895; doi:10.3389/fpls.2025.1637152)
Supplement: Supplementary file 3 [file Table2.xlsx]

## Sheet: Summary of Reactions
	Equations used to develop biomass synthesis equations. These equations were used to determine the precursors required to produce protein, nucleotides, lipids, chlorophyll, and carbohydrates. The stoichiometric molar quantity for precursor demand was quantified per kg DCW.
	Carbohydratea
	G1P + ATP -> Carbohydrates
	Chlorophyll Ab
	8Glu+4GAP+4PYR -> Chl a
	Nucleotidesc
	R5P + 2 ASP + GLY + 2 GLN + 7 ATP + 2FTHF + HCO3 - -> AMP + 2 FUM + 2 GLU
	R5P + ASP + GLY + 3 GLN + 7 ATP + 2 FTHF + HCO3 -> GMP + FUM + NADH + 3GLU
	PRPP + GLN + 2 ATP + ASP -> UMP + GLU + NADH
	PRPP + 2 GLN + 3 ATP + ASP -> CMP + 2 GLU + NADH
	UMP + MTHF -> TMP + THF
	Lipidsa
	9 AcCoA + 16 NADPH + 8 ATP -> C18 FATTY ACID + 9 CoA + 16 NADP+ + 8 ADP
	Protein (Amino Acids)a,c
	PYR + GLU -> ALA + AKG
	2 GLU + AcCoA + CP + ASP + 2 ATP + NADPH -> ARG + AKG + FUM + Ac + CoA + 2 ADP + NADP+
	NH3 + ASP + ATP -> ASN* + ADP
	OAA + GLU -> ASP + AKG
	SER + AcCoA + H2S -> CYS + Ac + CoA
	NH3 + GLU + ATP -> GLN + ADP
	AKG + NH3 + NADPH -> GLU + NADP+
	SER + THF -> Gly + 5,10 Me-THFA
	R5P + PRPP + GLN -> HIS
	THR + NH3 + PYR + GLU + 6 NADPH -> ILE + AKG + CO2
	2 PYR + AcCoA + GLU -> 2 CO2 + AKG + LEU + CoA
	ASP + SUCCoA + GLU + PYR + 2 NADPH + ATP -> LYS + AKG + CoA + CO2 + Suc
	ASP + SUCCoA + CYS + 5MeTHF + ATP + 2 NADPH -> MET + SUC + CoA + PYR + NH3 + THF + ADP + 2 NADP+
	E4P + 2PEP + ATP + NADPH + GLU -> PHE + AKG + CO2 + ADP
	GLU + ATP + 2 NADPH -> PRO + NADP+ + ADP
	3PGA + GLU + NAD+ -> SER + AKG + NADH
	ASP + 2 ATP + 2 NADPH -> THR
	E4P + 2PEP + ATP + NADPH + PRPP + GLN + SER -> TRP + G3P + GLU + CO2 + ADP
	E4P + 2PEP + ATP + NADPH + GLU + NAD+ -> TYR + AKG + CO2 + NADH + NADH
	2 PYR + GLU -> VAL + CO2 + AKG
	a (Shastri and Morgan, 2005)
	b (Abernathy et al., 2017)
	c (Wu et al., 2015)
	Maranas, C.D., Pakrasi, H.B., Allen, D.K., Tang, Y.J., 2017. Deciphering cyanobacterial phenotypes for fast photoautotrophic growth via isotopically nonstationary metabolic flux analysis. Biotechnol. Biofuels 10, 273. https://doi.org/10.1186/s13068-017-0958-y
	Shastri, A.A., Morgan, J.A., 2005. Flux Balance Analysis of Photoautotrophic Metabolism. Biotechnol. Prog. 21, 1617–1626. https://doi.org/10.1021/bp050246d
	Wu, C., Xiong, W., Dai, J., Wu, Q., 2015. Genome-based metabolic mapping and 13C flux analysis reveal systematic properties of an oleaginous microalga Chlorella protothecoides. Plant Physiol. 167, 586–599. https://doi.org/10.1104/pp.114.250688

## Sheet: Protein Equation
Amino acid composition of UTEX 393 from commercial vendor aminoacids.com
	Amino Acid	mol%				Protein Synthesis Equation
	asp	4.84393				Amino Acid	mol%	Synthesis Reaction	Av MM of amino acid in protein	132.73
	asn	4.84393				Ala	0.0832007	PYR + GLU -> ALA + AKG
	glu	5.79425				Arg	0.0713585	2 GLU + AcCoA + CP + ASP + 2 ATP + NADPH -> ARG + AKG + FUM + Ac + CoA + 2 ADP + NADP+
	gln	5.79425				Asn	0.0484393	NH3 + ASP + ATP -> ASN + ADP
	ser	4.16565				Asp	0.0484393	OAA + GLU -> ASP + AKG
	his	1.7452				Cys	0.0125928	SER + AcCoA + H2S -> CYS + Ac + CoA
	gly	5.53566				Gln	0.0579425	NH3 + GLU + ATP -> GLN + ADP
	thr	5.27797				Glu	0.0579425	AKG + NH3 + NADPH -> GLU + NADP+
	arg	7.13585				Gly	0.0553566	SER + THF -> Gly + 5,10 Me-THFA
	ala	8.32007				His	0.017452	R5P + PRPP + GLN -> HIS
	tyr	4.18931				Ile	0.0471967	THR + NH3 + PYR + GLU + 6 NADPH -> ILE + AKG + CO2
	cys	1.25928				Leu	0.0918793	2 PYR + AcCoA + GLU -> 2 CO2 + AKG + LEU + CoA
	val	6.35922				Lys	0.0664757	ASP + SUCCoA + GLU + PYR + 2 NADPH + ATP -> LYS + AKG + CoA + CO2 + Suc
	met	2.7141				Met	0.027141	ASP + SUCCoA + CYS + 5MeTHF + ATP + 2 NADPH -> MET + SUC + CoA + PYR + NH3 + THF + ADP + 2 NADP+
	phe	5.6927				Phe	0.056927	E4P + 2PEP + ATP + NADPH + GLU -> PHE + AKG + CO2 + ADP
	ile	4.71967				Pro	0.0477348	GLU + ATP + 2 NADPH -> PRO + NADP+ + ADP
	leu	9.18793				Ser	0.0416565	3PG + GLU + NAD+ -> SER + AKG + NADH
	lys	6.64757				Thr	0.0527797	ASP + 2 ATP + 2 NADPH -> THR
	pro	4.77348				Trp	0.01	E4P + 2PEP + ATP + NADPH + PRPP + GLN + SER -> TRP + G3P + GLU + CO2 + ADP
	trp	1				Tyr	0.0418931	E4P + 2PEP + ATP + NADPH + GLU + NAD+ -> TYR + AKG + CO2 + NADH + NADH
						Val	0.0635922	2 PYR + GLU -> VAL + CO2 + AKG
					Synthesis Compartment		Chloroplast	(Wu et al., 2015)
							Cytosol
				Final Equation:	0.33*PYR.c + 0.15*PYR.p + 0.25*AKG.m (abcde) + 0.09*ACA.c + 0.36*OAA.m + 0.09*3PGA.p (fgh) + 0.12*3PGA.c + 0.02*R5P.p + 0.22*PEP.p + 0.11*E4P.p + dummy -> Sink + 0.07*FUM.m (abcd) + 0.01*TP.p (fgh) + 0.18*CO2 (e)
				Condition	Protein %	Flux (mmol/gDCW/h)
				Before	51.1846	0.11872
				During	48.383	0.0609882
				After	23.4665	0.0027616

## Sheet: Carbohydrate Equation
	Reaction
	G1P + ATP -> Carbohydrates
	Mass of Carb monomer	260.136
	Condition	Carb %	Flux (mmol/gDCW/h)
	Before	24.1851	0.0286221
	During	27.8953	0.0179413
	After	42.9696	0.00258013
	Final Equation:	G1P.p -> Sink

## Sheet: FAME Equation
	Reaction
	9 AcCoA + 16 NADPH -> C18 FATTY ACID + 9 CoA + 16 NADP+
	Monomer mass of C18 FA: Stearic Acid
	284.484
	Condition	FAME %	Flux (mmol/gDCW/h)
	Before	11.6925	0.0126533
	During	10.6043	0.00623658
	After	22.6263	0.00124233
	Final Equation:	9*ACA.p -> Sink

## Sheet: Nucleotide Equation
	Nucleotide	Synthesis Reaction		DNA			RNA
	A	R5P + 2 ASP + GLY + 2 GLN + 7 ATP + 2FTHF + HCO3 - -> AMP + 2 FUM + 2 GLU			%	MM (g/mol)		MM (g/mol)		(Wu et al., 2015)
	G	R5P + ASP + GLY + 3 GLN + 7 ATP + 2 FTHF + HCO3 -> GMP + FUM + NADH + 3GLU		A	0.186	347.221	A	347.221
	U	PRPP + GLN + 2 ATP + ASP -> UMP + GLU + NADH		T	0.186	321.2	U	324.182
	C	PRPP + 2 GLN + 3 ATP + ASP -> CMP + 2 GLU + NADH		G	0.314	363.22	G	363.22
	T	UMP + MTHF -> TMP + THF		C	0.314	323.197	C	323.197
				MM (g/mol)		339.861		340.416
				Condition	DNA %	RNA %	Nucleotide%	Flux (mmol/gDCW/h)
				Before	3.59838	8.0093	11.6077	0.0105029
				During	3.64834	8.1205	11.7688	0.00578716
				After	3.04209	6.7711	9.81319	0.000450507
				Final Equation (Combined DNA and RNA):			R5P.c + 1.186*OAA.m (abcd) + 0.5*3PGA.c -> Sink + 0.686*FUM.m (abcd)

## Sheet: Chl equation
	Reaction
	8 AKG + 4 TP + 4 PYR --> Chl
	Mass of Chl	893.509
	Condition	Chl %	Flux (mmol/gDCW/h)
	Before	1.33005	0.00045827
	During	1.34851	0.00025251
	After	1.12443	1.96568e-05
	Final Equation:	8*AKG.m + 4*TP.p + 4*PYR.p -> Sink

## Sheet: Flux Input
	Flux units	umol/gDCW/h
	Condition	Protein	Carbs	Lipids	Nucleotides	Chl
	Before	118.72	28.6221	12.6533	10.5029	0.45827
	During	60.9882	17.9413	6.23658	5.78716	0.25251
	After	2.7616	2.58013	1.24233	0.450507	0.0196568
