# Supplementary material for: Unraveling metabolism underpinning biomass composition shift in Scenedesmus obliquus under simulated outdoor conditions using 13C-fluxomics
Source: Front Plant Sci. 2025 Dec 17;16:1637152. doi: 10.3389/fpls.2025.1637152 (PMC12753895; doi:10.3389/fpls.2025.1637152)
Supplement: Supplementary file 4 [file Table3.xlsx]

## Sheet: Acronyms
	Acronym	Name
	2PG	2-Phosphoglycolate
	3PGA	3-Phosphoglycerate
	ACA	Acetyl-CoA
	AKG	Alpha-ketoglutarate
	CIT	Citrate
	E4P	Erythrose-4-phosphate
	F6P	Fructose-6-phosphate
	FBP	Fructose 1,6-bisphosphate
	FUM	Fumarate
	G1P	Glucose-1-phosphate
	G6P	Glucose-6-phosphate
	GA	Glycolic acid
	GLY	Glycine
	ICI	Isocitrate
	MAL	Malate
	OAA	Oxaloacetate
	PEP	Phosphoenolpyruvate
	PYR	Pyruvate
	R5P	Ribose-5-phosphate
	RU5P	Ribulose-5-phosphate
	RUBP	Ribulose 1,5-bisphosphate
	S7P	Sedoheptulose-7-phosphate
	SBP	Sedoheptulose-1,7-bisphosphate
	SER	Serine
	SSA	Succinic semialdehyde
	SUC	Succinate
	TP	Triose phosphate
	X5P	Xylulose 5-phosphate
	.c	Cytosolic
	.p	Chloroplastic
	.m	mitochondrial
	.x	Dilution pool
	.t	Extracellular

## Sheet: Select Retention Time
	Selected metabolite retention times using HILIC chromatography method
	Metabolite	Retention time (min)
	Pyruvate (PYR)	4.75
	Lactic Acid	5.92
	Alanine (ALA)	7.35
	Alphaketoglutarate (AKG)	8.38
	Succinate (SUC)	8.46
	Malate (MAL)	9.73
	Fumarate (FUM)	9.73
	Glyceraldehyde-3-phosphate (G3P)	10.28
	Ribose-5-phosphate (R5P)	10.35
	Fructose-1,6-bisphosphate (FBP)	10.95
	Dihydroxyacetone phosphate (DHAP)	10.95
	Erythrose-4-phosphate (E4P)	11.28
	Fructose-6-phosphate (F6P)	11.29
	2-phosphoglycerate (2PGA)	11.67
	Sedoheptulose-7-phosphate (S7P)	11.82
	Phosphoenolpyruvate (PEP)	11.85
	3-phosphoglycerate (3PGA)	11.97
	Citrate/Isocitrate (CIT)	12.31
	Glucose-6-phosphate (G6P)	12.37
	Oxaloacetate (OAA)	12.4

## Sheet: Experimental MID
	Notes	Standard error for INCA: 0.045. INCA was utilized to simulate abundance of labeled and unlabeled atoms to obtain corrected MID. Data shown below represents experimentally obtained data						Standard error for INCA: 0.05. INCA was utilized to simulate abundance of labeled and unlabeled atoms to obtain corrected MID. Data shown below represents experimentally obtained data						Standard error for INCA: 0.04. INCA was utilized to simulate abundance of labeled and unlabeled atoms to obtain corrected MID. Data shown below represents experimentally obtained data. MID for R5P due uncertainty introduced due to poor peak shape
	Experiment	Before N depletion						During N depletion						After N depletion
	Time (s)	0	30	60	300	1200	3600	0	30	60	300	1200	3600	0	30	60	300	1200	3600
	3-phosphoglycerate (3PGA)
	M+0	0.964957	0.400902	0.264904	0.148672	0.127545	0.0807445	0.95264	0.653388	0.393905	0.204188	0.178702	0.102578	0.919957	0.721683	0.428789	0.192038	0.14034	0.0757532
	M+1	0.0318201	0.421236	0.358714	0.121321	0.112034	0.132764	0.0349669	0.288583	0.34777	0.142987	0.0895838	0.112659	0.0558722	0.248149	0.44357	0.284591	0.12201	0.130768
	M+2	0.00141452	0.126381	0.222351	0.293328	0.282419	0.401298	0.00460315	0.0431751	0.139884	0.210341	0.211216	0.320694	0.0110811	0.022642	0.0876923	0.208666	0.227045	0.243906
	M+3	0.00180883	0.0451481	0.154031	0.436679	0.478002	0.385193	0.00779036	0.0148542	0.118441	0.442485	0.520498	0.464069	0.0130896	0.00752561	0.039949	0.314704	0.510606	0.549573
	Alpha-ketoglutarate (AKG)
	M+0	0.948681	0.944722	0.939048	0.851021	0.449945	0.167123	0.947763	0.94434	0.936579	0.875362	0.458978	0.35438	0.945918	0.949943	0.945447	0.931831	0.775905	0.440872
	M+1	0.0450776	0.0454088	0.045693	0.0741708	0.0451288	0.030597	0.0519194	0.0537713	0.0591147	0.0746216	0.0850466	0.0836988	0.0536074	0.0500571	0.0540013	0.0620057	0.0920877	0.100071
	M+2	0.000543	0.00119001	0.00402121	0.0444172	0.0692525	0.0750975	0.000317	0.00188871	0.00430648	0.0412879	0.146314	0.133936	0.000475	0	0.000552	0.0057006	0.06823	0.133926
	M+3	0	0	0	0.0131824	0.102784	0.179431	0	0	0	0.00621014	0.0959531	0.148784	0	0	0	0.000462	0.039097	0.139791
	M+4	0	0	0	0.00905935	0.158844	0.293107	0	0	0	0.00104569	0.0915643	0.155214	0	0	0	0	0.0119398	0.0855438
	M+5	0	0	0	0.00814973	0.167886	0.254644	0	0	0	0.00147279	0.122144	0.123987	0	0	0	0	0.0127407	0.0997963
	Citrate (CIT)
	M+0	0.932873	0.770242	0.613682	0.334727	0.226389	0.216168	0.911599	0.843338	0.691733	0.369615	0.119567	0.127617	0.936707	0.855308	0.796929	0.648881	0.363521	0.220172
	M+1	0.0640377	0.182399	0.213043	0.156883	0.045468	0.0499307	0.0644468	0.13947	0.211648	0.21269	0.088153	0.0992337	0.058683	0.131798	0.177021	0.222745	0.200072	0.159113
	M+2	0.00199298	0.0381651	0.112284	0.176445	0.0450565	0.0459778	0.00628046	0.0133981	0.0694438	0.249095	0.146325	0.125119	0.00379562	0.00873638	0.0195583	0.085373	0.119597	0.10716
	M+3	0.000322	0.00512814	0.0272807	0.0872321	0.0657125	0.0647521	0.00484858	0.00154941	0.0177968	0.075995	0.117612	0.135998	0.000144	0.00143717	0.00178663	0.0283153	0.112142	0.144324
	M+4	0.000285	0.00176895	0.016755	0.087598	0.130107	0.270911	0.00478301	0.000856	0.00359829	0.0372446	0.163722	0.19065	0.000295	0.000769	0.0017276	0.00797449	0.0745208	0.135639
	M+5	0.0004	0.00196624	0.00990314	0.0915317	0.293085	0.19653	0.00394934	0.0010838	0.0031786	0.0338912	0.181567	0.194526	0.000257	0.00158057	0.00175206	0.00431186	0.0654148	0.114911
	M+6	8.98e-05	0.000331	0.00705249	0.0655826	0.179461	0.14193	0.00409236	0.000304	0.00260173	0.0214692	0.183054	0.126857	0.000118	0.000371	0.00122561	0.00239952	0.0647323	0.118681
	Erythrose 4-phosphate (E4P)
	M+0	0.952331	0.613309	0.3894	0.1804	0.195972	0.143448	0.952281	0.797657	0.56622	0.185811	0.207999	0.0474563	0.937262	0.857563	0.697832	0.252107	0.17202	0.187334
	M+1	0.0476689	0.214286	0.183902	0.0315475	0.00282775	0.0229821	0.039829	0.150401	0.195691	0.0903152	0.045476	0.0266054	0.050744	0.131041	0.194003	0.131319	0.0619748	0.0528283
	M+2	0	0.157232	0.249565	0.138007	0.146011	0.175319	0.00789027	0.0519413	0.159789	0.163666	0.0814238	0.180148	0.0119944	0.0113955	0.0995177	0.265793	0.139623	0.15586
	M+3	0	0.0151725	0.121554	0.322121	0.289987	0.335323	0	0	0.0582004	0.22291	0.252441	0.379624	0	0	0.00864743	0.176261	0.221755	0.251995
	M+4	0	0	0.0455579	0.327925	0.365203	0.322928	0	0	0.0200991	0.337298	0.41266	0.366166	0	0	0	0.17452	0.404627	0.351983
	Fructose 6-phosphate (F6P)
	M+0	0.937985	0.58016	0.432544	0.151742	0.102659	0.0981904	0.929438	0.757738	0.488194	0.121324	0.131606	0.0488417	0.930055	0.838062	0.651123	0.194561	0.13716	0.139343
	M+1	0.0620152	0.214507	0.184163	0.0472672	0.0347794	0.0287757	0.0705621	0.174206	0.20133	0.0522073	0.0385059	0.0242311	0.0699453	0.140849	0.204187	0.113565	0.0408729	0.0443002
	M+2	0	0.131907	0.163776	0.0967061	0.0757531	0.0709248	0	0.0557054	0.157645	0.101094	0.0785989	0.0468707	0	0.021089	0.109705	0.175262	0.0842037	0.0808756
	M+3	0	0.0452943	0.115702	0.104068	0.0768933	0.0874759	0	0.0115387	0.0778822	0.120063	0.0901301	0.102709	0	0	0.0310278	0.170276	0.110748	0.0954105
	M+4	0	0.0204832	0.0699838	0.205832	0.189319	0.212721	0	0.000812	0.0523863	0.208764	0.162167	0.224243	0	0	0.00395684	0.165414	0.175334	0.17714
	M+5	0	0	0.0295508	0.223525	0.275947	0.290454	0	0	0.0176699	0.199897	0.226363	0.325077	0	0	0	0.104429	0.236012	0.217183
	M+6	0	0	0.00428127	0.17086	0.244649	0.211459	0	0	0.004892	0.196651	0.272629	0.228027	0	0	0	0.0764935	0.215669	0.245748
	Fumarate (FUM)
	M+0	0.95621	0.898161	0.797087	0.388904	0.034999	0.0245687	0.953698	0.919903	0.888778	0.66495	0.199415	0.165847	0.952926	0.923632	0.895067	0.667544	0.239486	0.0973037
	M+1	0.0421928	0.0834913	0.11884	0.126003	0.0463244	0.041901	0.0432134	0.0729113	0.0846457	0.148766	0.0934556	0.0916177	0.0435487	0.069235	0.0901022	0.235341	0.313771	0.201316
	M+2	0.000677	0.0116612	0.0452281	0.119323	0.120111	0.153583	0.00075	0.00546373	0.0137806	0.0567232	0.130018	0.175137	0.000783	0.00558096	0.00938861	0.0489518	0.120472	0.16529
	M+3	0	0.00302354	0.0227286	0.192763	0.352911	0.375419	0.000111	0.000602	0.00807286	0.0747522	0.246625	0.284687	0.000461	0.000409	0.00192126	0.0292785	0.136136	0.212033
	M+4	0.00092	0.00366295	0.00906307	0.173008	0.445655	0.404528	0.00222714	0.00112048	0.0047224	0.054809	0.330488	0.282711	0.00228111	0.00114272	0.00352112	0.0188853	0.190135	0.324057
	Glucose-6-phosphate (G6P)
	M+0	0.930661	0.59242	0.456678	0.450639	0.261943	0.177241	0.924409	0.741286	0.476739	0.185923	0.257863	0.187804	0.935005	0.838065	0.656107	0.202172	0.129765	0.132657
	M+1	0.0657263	0.210688	0.164121	0.0411687	0.0223175	0.0226728	0.0697029	0.179044	0.204396	0.0389108	0.0298584	0.0168015	0.0649955	0.131782	0.200759	0.104477	0.0353921	0.0378001
	M+2	0	0.119918	0.16509	0.0414005	0.0342947	0.0418937	0.0010455	0.0589216	0.157944	0.0896176	0.0628548	0.0390581	0	0.026714	0.104874	0.168674	0.0623205	0.07045
	M+3	0	0.0492487	0.108039	0.0748921	0.0456229	0.0783144	0	0.0152469	0.0789308	0.115305	0.0706503	0.0821936	0	0.00271954	0.027593	0.173632	0.111063	0.118017
	M+4	0	0.0236438	0.0633614	0.124302	0.143601	0.200962	0.00179198	0.00399712	0.0550135	0.193541	0.125688	0.18608	0	0.000485	0.0100521	0.179404	0.189091	0.189595
	M+5	0	0.00246592	0.0344572	0.155022	0.251411	0.263566	0.00056	0.000367	0.0161799	0.199353	0.198875	0.28681	0	0	0.000379	0.105643	0.23875	0.232236
	M+6	0.00361316	0.00161525	0.00825401	0.112575	0.230203	0.21535	0.00249053	0.00113784	0.0107968	0.177349	0.25421	0.201253	0	0.000235	0.000237	0.0659982	0.233619	0.219245
	Triose phosphate (TP)
	M+0	1	0.815304	0.650586	0.246653	0.0296595	0.0341395	0.900679	0.63832	0.667674	0.174457	0.165203	0.0652919
	M+1	0	0.168015	0.235019	0.101699	0	0.0793757	0.00886189	0.353186	0.250186	0.202947	0.106256	0.0994282
	M+2	0	0.0166808	0.1018	0.27321	0.225311	0.317352	0.0904594	0.00849366	0.0547863	0.206067	0.187742	0.301881
	M+3	0	0	0.0125949	0.378438	0.74503	0.569133	0	0	0.0273536	0.416529	0.540799	0.533399
	Malate (MAL)
	M+0	0.95668	0.894784	0.790862	0.40622	0.0343648	0.0242587	0.955235	0.922077	0.884959	0.663375	0.193901	0.161538	0.955183	0.916423	0.896868	0.664819	0.236497	0.0947909
	M+1	0.0427277	0.08837	0.124493	0.126943	0.0413484	0.0401894	0.0431509	0.0720287	0.0902487	0.148495	0.0872238	0.0878075	0.0426096	0.0770914	0.0907411	0.239055	0.312495	0.199512
	M+2	0.000382	0.0122074	0.045208	0.106594	0.123873	0.153677	0.00083	0.00458065	0.0138743	0.0559759	0.129967	0.167738	0.000842	0.00502116	0.00945594	0.0458442	0.118066	0.158706
	M+3	6.01e-05	0.00344257	0.0451969	0.175908	0.346259	0.375221	0.000244	0.00108619	0.00788186	0.0765559	0.241734	0.293762	0.000614	0.000884	0.002121	0.0302259	0.140413	0.215508
	M+4	0.00015	0.00119586	0.00736896	0.184335	0.454155	0.406654	0.00054	0.000228	0.00303618	0.0555982	0.347174	0.289154	0.000751	0.00058	0.000814	0.0200561	0.19253	0.331483
	Phosphoenolpyruvate (PEP)
	M+0	0.976642	0.371999	0.236351	0.064031	0.0612546	0.0496746	0.959831	0.636637	0.396801	0.139773	0.153715	0.0395839	0.948275	0.739051	0.52131	0.13743	0.0654216	0.0358338
	M+1	0.0211499	0.46424	0.382933	0.0726477	0.0888848	0.123755	0.0339085	0.307755	0.369438	0.152917	0.0901852	0.120201	0.0342487	0.231634	0.387192	0.29676	0.122693	0.130792
	M+2	0.00141128	0.116521	0.22959	0.343387	0.306416	0.336895	0.00410455	0.0424006	0.126704	0.225689	0.217013	0.344715	0.0156091	0.0230446	0.065438	0.241275	0.256063	0.268774
	M+3	0.000797	0.0472393	0.151127	0.519934	0.543444	0.489675	0.00215597	0.0132072	0.107056	0.481621	0.539087	0.4955	0.00186697	0.00626994	0.0260603	0.324535	0.555822	0.5646
	Pyruvate (PYR)
	M+0	0.974865	0.563168	0.462519	0.308228	0.212208	0.19968	0.971759	0.764047	0.531009	0.287308	0.219131	0.178082	0.968702	0.816291	0.64707	0.366673	0.208595	0.170135
	M+1	0.0451353	0.323149	0.280761	0.0889692	0.0631372	0.0906139	0.0282406	0.206769	0.289172	0.12456	0.0766168	0.100006	0.0312976	0.171035	0.295451	0.232584	0.1255	0.125595
	M+2	0	0.080729	0.148818	0.222827	0.245376	0.277792	0	0.0219441	0.0964558	0.174722	0.184262	0.287027	0	0.0126739	0.0423739	0.163727	0.195952	0.217215
	M+3	0	0.0329536	0.107901	0.379976	0.479279	0.431914	0	0.00724035	0.083364	0.413411	0.51999	0.434884	0	0	0.0151053	0.237016	0.469953	0.487055
	Ribose 5-phosphate (R5P)
	M+0	0.952443	0.564577	0.397031	0.281633	0.133797	0.0322043	0.904114	0.824042	0.683405	0.448608	0.549478	0.15907
	M+1	0.0132323	0.294127	0.186617	0.0162509	0	0.0057891	0.00710529	0.122779	0.213309	0.0438041	0.0510427	0.00529943
	M+2	0	0.0920731	0.203954	0.0426748	0.019897	0.0334276	0	0.0169691	0.062144	0.0748378	0.0475216	0.0318666
	M+3	0.0343243	0.0492229	0.184464	0.189138	0.163807	0.297493	0.088781	0.0362093	0.0411417	0.155562	0.10447	0.153062
	M+4	0	0	0.0279343	0.265179	0.269363	0.36129	0	0	0	0.124376	0.110209	0.408565
	M+5	0	0	0	0.205125	0.413135	0.269796	0	0	0	0.152812	0.137279	0.242137
	Sedoheptulose 7-phosphate (S7P)
	M+0	0.926811	0.259887	0.0869958	0.0453763	0.0284738	0.0166718	0.914561	0.56751	0.353342	0.0406165	0.059972	0.0181121	0.915064	0.732372	0.366683	0.0424001	0.02906	0.022148
	M+1	0.06713	0.306431	0.124309	0.0129952	0.00673862	0.00658334	0.0783178	0.264537	0.231391	0.0215837	0.0415737	0.0055588	0.0830423	0.198038	0.322814	0.0651331	0.0168004	0.0190904
	M+2	0.000298	0.221163	0.225625	0.0452971	0.0201936	0.0234125	0	0.104011	0.164551	0.0450119	0.0674918	0.0197668	0	0.0546871	0.167052	0.116939	0.0390881	0.0424667
	M+3	0	0.129717	0.237331	0.0638264	0.0489173	0.0654537	0	0.0490066	0.122445	0.0931338	0.0759038	0.0590971	0	0.0131007	0.103377	0.176243	0.0840284	0.0942487
	M+4	0.00438919	0.0459913	0.168496	0.138472	0.117075	0.135976	0.00653977	0.0122646	0.0665297	0.142504	0.125179	0.132577	0.00143821	0.00180196	0.0314568	0.208236	0.129104	0.120565
	M+5	0.000358	0.0197399	0.104594	0.220675	0.20823	0.240843	0	0.00200955	0.0413426	0.226388	0.171336	0.2591	0.000455	0	0.00861789	0.206645	0.191322	0.219741
	M+6	0	0.0016321	0.0444172	0.299806	0.323909	0.309131	0	0	0.0149096	0.203406	0.214928	0.314543	0	0	0	0.105886	0.257249	0.254695
	M+7	0.00101434	0.00151791	0.00823202	0.175166	0.246462	0.201928	0.000581	0.00066	0.00548898	0.227356	0.243615	0.191245	0	0	0	0.0785176	0.253348	0.227045
	Succinate (SUC)
	M+0	0.958484	0.95582	0.950773	0.867062	0.493844	0.238823	0.956878	0.947597	0.934694	0.893593	0.433676	0.399001	0.958402	0.955926	0.954959	0.948036	0.826988	0.573264
	M+1	0.0415164	0.0436536	0.0453316	0.0678499	0.0459739	0.0456212	0.0425317	0.0498465	0.0552668	0.0653245	0.0875404	0.10235	0.0414491	0.0436825	0.045041	0.0470192	0.0750238	0.0960599
	M+2	0	0.000526	0.00389557	0.0477974	0.119459	0.151238	0.00059	0.00255612	0.00976895	0.03875	0.207904	0.189891	0.000149	0.000392	0	0.00494491	0.0737284	0.176141
	M+3	0	0	0	0.0092419	0.140659	0.266101	0	0	0.00027	0.00233255	0.109616	0.163557	0	0	0	0	0.0132133	0.0677322
	M+4	0	0	0	0.00804904	0.1863	0.287626	0	0	0	0	0.161263	0.145201	0	0	0	0	0.0110468	0.0868024

## Sheet: INCA reaction model
	Reaction	Pathway	Notes
	CO2.t (a) -> CO2 (a)	CO2 uptake
	dummy -> Sink	CO2 uptake
	RUBP.p (abcde) + CO2 (f) -> 3PGA.p (cde) + 3PGA.p (fba) + dummy	Calvin Cycle
	TP.p (abc) + E4P.p (defg) -> SBP (cbadefg)	Calvin Cycle
	SBP (abcdefg) -> S7P.p (abcdefg)	Calvin Cycle
	TP.p (cde) + EC2 (ab) <-> X5P.p (abcde)	Calvin Cycle
	S7P.p (abcdefg) <-> R5P.p (cdefg) + EC2 (ab)	Calvin Cycle
	F6P.p (abcdef) <-> E4P.p (cdef) + EC2 (ab)	Calvin Cycle
	X5P.p (abcde) <-> RU5P.p (abcde)	Calvin Cycle
	R5P.p (abcde) <-> RU5P.p (abcde)	Calvin Cycle
	RU5P.p (abcde) -> RUBP.p (abcde)	Calvin Cycle
	G6P.p (abcdef) + dummy -> RU5P.p (bcdef) + CO2 (a)	Oxidative Pentose Phosphate Pathway
	G6P.p (abcdef) <-> G1P.p (abcdef)	Carbohydrate Biosynthesis
	3PGA.p (abc) -> TP.p (abc)	Glycolysis
	TP.p (def) + TP.p (cba) <-> FBP.p (abcdef)	Glycolysis
	FBP.p (abcdef) <-> F6P.p (abcdef)	Glycolysis
	F6P.p (abcdef) <-> G6P.p (abcdef)	Glycolysis
	TP.c (def) + TP.c (cba) <-> FBP.c (abcdef)	Glycolysis
	FBP.c (abcdef) <-> F6P.c (abcdef)	Glycolysis
	F6P.c (abcdef) <-> G6P.c (abcdef)	Glycolysis
	3PGA.c (abc) <-> PEP.c (abc)	Glycolysis
	PEP.c (abc) <-> PYR.c (abc)	Glycolysis
	PEP.p (abc) <-> PYR.p (abc)	Lipid Biosynthesis
	PYR.p (abc) + dummy -> ACA.p (bc) + CO2 (a)	Lipid Biosynthesis
	MAL.m (abcd) + dummy -> PYR.c (abc) + CO2 (d)	Malic Enzyme
	G6P.c (abcdef) + dummy -> RU5P.c (bcdef) + CO2 (a)	Nucleotide Biosynthesis
	RU5P.c (abcde) -> R5P.c (abcde)	Nucleotide Biosynthesis
	RUBP.p (abcde) -> 3PGA.p (cde) + 2PG.p (ba)	Photorespiration
	2PG.p (ab) -> GLY.p (ab)	Photorespiration
	GLY.p (ab) <-> GLY.x (ab) + dummyGLY	Photorespiration
	GLY.p (ab) + GLY.p (cd) + dummy -> SER.p (cdb) + CO2 (a)	Photorespiration
	SER.p (abc) <-> SER.x (abc) + dummySER	Photorespiration
	SER.p (abc) -> GA.p (abc)	Photorespiration
	GA.p (abc) <-> 3PGA.p (abc)	Photorespiration
	PEP.c (abc) + CO2 (d) -> OAA.m (abcd)	PEP Carboxylase
	CIT.m (abcdef) <-> ICI.m (abcdef)	TCA Cycle
	ICI.m (abcdef) + dummy -> AKG.m (abcde) + CO2 (f)	TCA Cycle
	MAL.m (abcd) <-> OAA.m (abcd)	TCA Cycle
	AKG.m (abcde) + dummy -> SSA.m (abcd) + CO2 (e)	TCA Cycle
	SSA.m (abcd) -> SUC.m (abcd)	TCA Cycle
	SUC.m (abcd) <-> FUM.m (abcd)	TCA Cycle
	FUM.m (abcd) <-> MAL.m (abcd)	TCA Cycle
	PYR.c (abc) + dummy -> ACA.c (bc) + CO2 (a)	TCA cycle
	OAA.m (abcd) + ACA.c (ef) -> CIT.m (dcbfea)	TCA Cycle
	3PGA.p (abc) <-> 3PGA.c (abc)	Transporter
	TP.p (abc) <-> TP.c (abc)	Transporter
	PEP.p (abc) <-> PEP.c (abc)	Transporter
	0*3PGA.p (abc) -> 3PGA (abc)	Compartmentalization
	0*3PGA.c (abc) -> 3PGA (abc)	Compartmentalization
	0*TP.p (abc) -> TP (abc)	Compartmentalization
	0*TP.c (abc) -> TP (abc)	Compartmentalization
	0*F6P.p (abcdef) -> F6P (abcdef)	Compartmentalization
	0*F6P.c (abcdef) -> F6P (abcdef)	Compartmentalization
	0*G6P.p (abcdef) -> G6P (abcdef)	Compartmentalization
	0*G6P.c (abcdef) -> G6P (abcdef)	Compartmentalization
	0*S7P.p (abcdefg) -> S7P (abcdefg)	Compartmentalization
	0*PEP.c (abc) -> PEP (abc)	Compartmentalization
	0*PEP.p (abc) -> PEP (abc)	Compartmentalization
	0*PYR.p (abc) -> PYR (abc)	Compartmentalization
	0*PYR.c (abc) -> PYR (abc)	Compartmentalization
	0*E4P.p (abcd) -> E4P (abcd)	Compartmentalization
	0*R5P.p (abcde) -> R5P (abcde)	Compartmentalization	Not utilized in model "After N Depletion"
	0*R5P.c (abcde) -> R5P (abcde)	Compartmentalization	Not utilized in model "After N Depletion"
	0*AKG.m (abcde) -> AKG (abcde)	Compartmentalization
	0*CIT.m (abcdef) -> CIT (abcdef)	Compartmentalization
	0*FUM.m (abcd) -> FUM (abcd)	Compartmentalization
	0*MAL.m (abcd) -> MAL (abcd)	Compartmentalization
	0*SUC.m (abcd) -> SUC (abcd)	Compartmentalization
	0*3PGA.x (abc) -> 3PGA (abc)	Dilution
	0*TP.x (abc) -> TP (abc)	Dilution
	0*F6P.x (abcdef) -> F6P (abcdef)	Dilution
	0*G6P.x (abcdef) -> G6P (abcdef)	Dilution
	0*S7P.x (abcdefg) -> S7P (abcdefg)	Dilution
	0*PEP.x (abc) -> PEP (abc)	Dilution
	0*E4P.x (abcd) -> E4P (abcd)	Dilution
	0*PYR.x (abc) -> PYR (abc)	Dilution
	0*R5P.x (abcde) -> R5P (abcde)	Dilution	Not utilized in model "After N Depletion"
	0*AKG.x (abcde) -> AKG (abcde)	Dilution
	0*CIT.x (abcdef) -> CIT (abcdef)	Dilution
	0*FUM.x (abcd) -> FUM (abcd)	Dilution
	0*MAL.x (abcd) -> MAL (abcd)	Dilution
	0*SUC.x (abcd) -> SUC (abcd)	Dilution
	FUM -> Sink	Sink
	MAL -> Sink	Sink
	SUC -> Sink	Sink
	AKG -> Sink	Sink
	CIT -> Sink	Sink
	PYR -> Sink	Sink
	E4P -> Sink	Sink
	R5P -> Sink	Sink	Not utilized in model "After N Depletion"
	3PGA -> Sink	Sink
	TP -> Sink	Sink
	F6P -> Sink	Sink
	G6P -> Sink	Sink
	S7P -> Sink	Sink
	PEP -> Sink	Sink
	Biomass Sinks
	R5P.c + 1.186*OAA.m (abcd) + 0.5*3PGA.c -> Sink + 0.686*FUM.m (abcd)	Nucleotide Biosynthesis
	8*AKG.m + 4*TP.p + 4*PYR.p -> Sink	CHLa Biosynthesis
	G1P.p -> Sink	Carbohydrate Biosynthesis
	9*ACA.p -> Sink	Lipid Biosynthesis
	0.33*PYR.c + 0.15*PYR.p + 0.25*AKG.m (abcde) + 0.09*ACA.c + 0.36*OAA.m + 0.09*3PGA.p (fgh) + 0.12*3PGA.c + 0.02*R5P.p + 0.22*PEP.p + 0.11*E4P.p + dummy -> Sink + 0.07*FUM.m (abcd) + 0.01*TP.p (fgh) + 0.18*CO2 (e)	Protein Biosynthesis

## Sheet: Absolute Flux
			Before	SSR = 261.9 [242.9, 336.9]		During	SSR = 332.2 [242.9, 336.9]		After	SSR = 230.9 [190.8, 275]
	Pathway	Reaction	Flux	LB	UB	Flux	LB	UB	Flux	LB	UB
	CO2 Uptake	CO2.t -> CO2	1144	1110.9	NaN	647.612	600.631	NaN	59.7802	57.5409	61.2721
	CO2 Uptake	dummy -> Sink	967.19	962.511	1051.9	556.268	544.846	572.686	50.9406	48.2889	NaN
	Calvin Cycle	RUBP.p + CO2 -> 3PGA.p + 3PGA.p + dummy	1525.2	1509.6	1835.9	737.462	723.459	742.34	73.0021	NaN	NaN
	Calvin Cycle	3PGA.p -> TP.p	2932.9	2887.6	NaN	1333.9	1309.7	1358.7	130.984	126.653	132.794
	Calvin Cycle	TP.p + E4P.p -> SBP	498.67	485.055	529.709	252.897	NaN	254.495	24.7512	24.1188	NaN
	Calvin Cycle	SBP -> S7P.p	498.67	485.055	529.709	252.897	NaN	254.495	24.7512	24.1188	NaN
	Calvin Cycle	TP.p + TP.p <-> FBP.p	701.42	NaN	1069.1	278.119	272.648	283.951	27.6723	26.5223	28.9505
	Calvin Cycle	FBP.p <-> F6P.p	701.42	NaN	1069.1	278.119	272.648	283.951	27.6723	26.5223	28.9505
	Calvin Cycle	TP.p + EC2 <-> X5P.p	1009.7	983.72	1017.8	512.784	NaN	NaN	49.791	48.8852	51.6696
	Calvin Cycle	S7P.p <-> R5P.p + EC2	498.67	485.055	529.709	252.897	NaN	254.495	24.7512	24.1188	NaN
	Calvin Cycle	F6P.p <-> E4P.p + EC2	511.045	495.974	518.143	259.887	NaN	267.492	25.0398	24.3614	26.2847
	Calvin Cycle	X5P.p <-> RU5P.p	1009.7	983.72	1017.8	512.784	NaN	NaN	49.791	48.8852	51.6696
	Calvin Cycle	R5P.p <-> RU5P.p	496.42	492.433	518.817	251.627	NaN	NaN	24.6987	23.932	26.2292
	Calvin Cycle	RU5P.p -> RUBP.p	1668.8	1649.8	1951	764.411	NaN	782.616	74.4897	70.8938	78.1509
	Glycolysis	F6P.p <-> G6P.p	190.375	159.786	556.692	18.2319	16.1253	19.1182	2.6324	2.4383	3.5622
	Glycolysis	G6P.p <-> G1P.p	27.6988	25.855	30.7347	18.2319	15.9578	NaN	2.6324	2.4767	2.8436
	Glycolysis	TP.c + TP.c <-> FBP.c	10.4622	9.6053	11.1766	5.8079	NaN	5.9096	0.4821	0.367	0.5788
	Glycolysis	FBP.c <-> F6P.c	10.4622	9.6053	11.1766	5.8079	NaN	5.9096	0.4821	0.367	0.5788
	Glycolysis	F6P.c <-> G6P.c	10.4622	9.6053	11.1766	5.8079	NaN	5.9096	0.4821	0.367	0.5788
	Glycolysis	3PGA.c <-> PEP.c	304.129	298.474	312.86	165.189	NaN	169.432	16.4597	15.8376	NaN
	Glycolysis	PEP.c <-> PYR.c	64.1934	56.5844	76.8252	44.5966	NaN	46	-2.6163	-5.4272	-1.2936
	Glycolysis	PEP.p <-> PYR.p	130.674	122.025	146.883	67.3738	60.0991	70.2976	11.811	11.2539	12.6362
	Oxidative Pentose Phosphate Pathway	G6P.p + dummy -> RU5P.p + CO2	162.677	140.909	NaN	1e-07	0	NaN	1.4991e-06	0	0.4055
	Photorespiration	RUBP.p -> 3PGA.p + 2PG.p	143.569	135.9	149.445	26.949	19.2816	NaN	1.4876	7.1054e-15	NaN
	Photorespiration	2PG.p -> GLY.p	143.569	135.9	149.445	26.949	19.2816	NaN	1.4876	-7.1054e-15	NaN
	Photorespiration	GLY.p <-> GLY.x + dummyGLY	0	0	0	-1.0658e-14	-1.0658e-14	-1.0658e-14	-1.4211e-14	-1.4211e-14	-1.4211e-14
	Photorespiration	GLY.p + GLY.p + dummy -> SER.p + CO2	71.7842	67.9501	74.7226	13.4745	9.6408	NaN	0.7438	-5.3291e-15	NaN
	Photorespiration	SER.p <-> SER.x + dummySER	-3.5527e-15	-3.5527e-15	-3.5527e-15	-2.6645e-15	-2.6645e-15	-2.6645e-15	4.4409e-15	4.4409e-15	4.4409e-15
	Photorespiration	SER.p -> GA.p	71.7842	67.9501	74.7226	13.4745	9.6408	NaN	0.7438	1.5987e-14	NaN
	Photorespiration	GA.p <-> 3PGA.p	71.7842	67.9501	74.7226	13.4745	9.6408	NaN	0.7438	0	NaN
	Transporter	3PGA.p <-> 3PGA.c	322.86	311.255	330.276	175.718	157.692	180.299	17.0157	16.0872	NaN
	Transporter	TP.p <-> TP.c	20.9243	19.2107	22.3532	11.6159	NaN	11.8192	0.9643	0.734	1.1576
	Transporter	PEP.p <-> PEP.c	-155.424	-158.514	-147.279	-81.353	-82.63	NaN	-12.3883	-14.29	-12.1514
	PEP Carboxylase	PEP.c + CO2 -> OAA.m	84.5111	77.8615	95.4962	39.2389	35.806	40.4634	6.6877	5.033	8.4202
	TCA Cycle	CIT.m <-> ICI.m	31.8156	29.9401	34.9608	17.909	17.6419	18.2028	0.9931	0.9103	2.1127
	TCA Cycle	ICI.m + dummy -> AKG.m + CO2	31.8156	29.9401	34.9608	17.909	17.6419	18.2028	0.9931	0.9103	2.1127
	TCA Cycle	MAL.m <-> OAA.m	0.2125	-8.1587	6.7148	8.4334	8.3095	8.5413	-4.1781	NaN	NaN
	TCA Cycle	AKG.m + dummy -> SSA.m + CO2	0.0326	0.0184	2.9926	0.0012	8.8818e-15	NaN	0.019	3.5527e-15	1.0552
	TCA Cycle	SSA.m -> SUC.m	0.0326	0.0184	2.9926	0.0012	1.4211e-14	NaN	0.019	7.1054e-15	1.0552
	TCA Cycle	SUC.m <-> FUM.m	0.0326	0.0184	2.9926	0.0012	0	NaN	0.019	0	1.0552
	TCA Cycle	FUM.m <-> MAL.m	15.0846	14.6334	17.6926	8.4334	8.3239	8.5826	0.5335	0.4384	2.2105
	TCA Cycle	PYR.c + dummy -> ACA.c + CO2	41.9406	39.2201	46.3009	23.6278	23.3513	24.116	1.2292	1.1156	2.2225
	TCA Cycle	OAA.m + ACA.c -> CIT.m	31.8156	29.9401	34.9608	17.909	17.6419	18.2028	0.9931	0.9103	2.1127
	Malic Enzyme	MAL.m + dummy -> PYR.c + CO2	14.8721	8.4413	23.1582	1e-07	0	0.035	4.7115	NaN	7.0688
	Lipid Biosynthesis	PYR.p + dummy -> ACA.p + CO2	111.971	106.349	125.35	56.8314	50.6128	60.5181	11.2584	10.1997	11.6573
	Nucleotide Biosynthesis	G6P.c + dummy -> RU5P.c + CO2	10.4622	9.6053	11.1766	5.8079	NaN	5.9096	0.4821	0.367	0.5788
	Nucleotide Biosynthesis	RU5P.c -> R5P.c	10.4622	9.6053	11.1766	5.8079	NaN	5.9096	0.4821	0.367	0.5788
	Carb Sink	G1P.p -> Sink	27.6988	25.855	30.7347	18.2319	15.9578	NaN	2.6324	2.4767	2.8436
	ChlA Sink	8*AKG.m + 4*TP.p + 4*PYR.p -> Sink	0.4573	0.4367	0.5152	0.2528	0.2285	0.2768	0.0397	0.0349	0.0475
	Lipid Sink	9*ACA.p -> Sink	12.4412	11.8165	13.9278	6.3146	5.6236	6.7242	1.2509	1.1333	1.2953
	Nucleotide Sink	R5P.c + 1.186*OAA.m + 0.5*3PGA.c -> Sink + 0.686*FUM.m	10.4622	9.6053	11.1766	5.8079	NaN	5.9096	0.4821	0.367	0.5788
	Protein Sink	0.33*PYR.c + 0.15*PYR.p + 0.25*AKG.m + 0.09*ACA.c + 0.36*OAA.m + 0.09*3PGA.p + 0.12*3PGA.c + 0.02*R5P.p + 0.22*PEP.p + 0.11*E4P.p + dummy -> Sink + 0.07*FUM.m + 0.01*TP.p + 0.18*CO2	112.5	104.537	123.45	63.542	62.3744	64.3834	2.6242	2.5609	NaN

## Sheet: Normalized Flux
			Before	SSR = 261.9 [242.9, 336.9]		During	SSR = 332.2 [242.9, 336.9]		After	SSR = 230.9 [190.8, 275]
	Pathway	Reaction	Flux	LB	UB	Flux	LB	UB	Flux	LB	UB
	CO2 Uptake	CO2.t -> CO2	100	97.1066	NaN	100	92.7456	NaN	100	96.2541	102.496
	CO2 Uptake	dummy -> Sink	84.5445	84.1356	91.9493	85.8953	84.1317	88.4304	85.2132	80.7774	NaN
	Calvin Cycle	RUBP.p + CO2 -> 3PGA.p + 3PGA.p + dummy	133.322	131.958	160.481	113.874	111.712	114.627	122.118	NaN	NaN
	Calvin Cycle	3PGA.p -> TP.p	256.372	252.413	NaN	205.972	202.235	209.802	219.109	211.864	222.138
	Calvin Cycle	TP.p + E4P.p -> SBP	43.5901	42.3999	46.3033	39.0508	NaN	39.2975	41.4037	40.3458	NaN
	Calvin Cycle	SBP -> S7P.p	43.5901	42.3999	46.3033	39.0508	NaN	39.2975	41.4037	40.3458	NaN
	Calvin Cycle	TP.p + TP.p <-> FBP.p	61.313	NaN	93.4528	42.9453	42.1006	43.8458	46.2901	44.3664	48.4282
	Calvin Cycle	FBP.p <-> F6P.p	61.313	NaN	93.4528	42.9453	42.1006	43.8458	46.2901	44.3664	48.4282
	Calvin Cycle	TP.p + EC2 <-> X5P.p	88.2605	85.9895	88.9685	79.1809	NaN	NaN	83.2901	81.7749	86.4326
	Calvin Cycle	S7P.p <-> R5P.p + EC2	43.5901	42.3999	46.3033	39.0508	NaN	39.2975	41.4037	40.3458	NaN
	Calvin Cycle	F6P.p <-> E4P.p + EC2	44.6718	43.3544	45.2922	40.1301	NaN	41.3043	41.8864	40.7516	43.9689
	Calvin Cycle	X5P.p <-> RU5P.p	88.2605	85.9895	88.9685	79.1809	NaN	NaN	83.2901	81.7749	86.4326
	Calvin Cycle	R5P.p <-> RU5P.p	43.3934	43.0448	45.3512	38.8545	NaN	NaN	41.3159	40.0333	43.8761
	Calvin Cycle	RU5P.p -> RUBP.p	145.874	144.213	170.542	118.035	NaN	120.847	124.606	118.591	130.73
	Glycolysis	F6P.p <-> G6P.p	16.6412	13.9673	48.6619	2.81525	2.48996	2.95211	4.40346	4.07878	5.95883
	Glycolysis	G6P.p <-> G1P.p	2.42122	2.26005	2.6866	2.81525	2.4641	NaN	4.40346	4.14301	4.75676
	Glycolysis	TP.c + TP.c <-> FBP.c	0.914528	0.839624	0.976976	0.896818	NaN	0.912522	0.806454	0.613916	0.968214
	Glycolysis	FBP.c <-> F6P.c	0.914528	0.839624	0.976976	0.896818	NaN	0.912522	0.806454	0.613916	0.968214
	Glycolysis	F6P.c <-> G6P.c	0.914528	0.839624	0.976976	0.896818	NaN	0.912522	0.806454	0.613916	0.968214
	Glycolysis	3PGA.c <-> PEP.c	26.5847	26.0904	27.3479	25.5073	NaN	26.1626	27.5337	26.4931	NaN
	Glycolysis	PEP.c <-> PYR.c	5.61131	4.94619	6.71549	6.88632	NaN	7.10302	-4.37653	-9.07859	-2.16393
	Glycolysis	PEP.p <-> PYR.p	11.4226	10.6665	12.8394	10.4034	9.28011	10.8549	19.7574	18.8255	21.1378
	Oxidative Pentose Phosphate Pathway	G6P.p + dummy -> RU5P.p + CO2	14.22	12.3172	NaN	1.54414e-08	0	NaN	2.50769e-06	0	0.678318
	Photorespiration	RUBP.p -> 3PGA.p + 2PG.p	12.5497	11.8794	13.0634	4.16129	2.97734	NaN	2.48845	1.18859e-14	NaN
	Photorespiration	2PG.p -> GLY.p	12.5497	11.8794	13.0634	4.16129	2.97734	NaN	2.48845	-1.18859e-14	NaN
	Photorespiration	GLY.p <-> GLY.x + dummyGLY	0	0	0	-1.64574e-15	-1.64574e-15	-1.64574e-15	-2.37721e-14	-2.37721e-14	-2.37721e-14
	Photorespiration	GLY.p + GLY.p + dummy -> SER.p + CO2	6.27484	5.93969	6.5317	2.08064	1.48867	NaN	1.24422	-8.91449e-15	NaN
	Photorespiration	SER.p <-> SER.x + dummySER	-3.10551e-16	-3.10551e-16	-3.10551e-16	-4.11435e-16	-4.11435e-16	-4.11435e-16	7.42871e-15	7.42871e-15	7.42871e-15
	Photorespiration	SER.p -> GA.p	6.27484	5.93969	6.5317	2.08064	1.48867	NaN	1.24422	2.6743e-14	NaN
	Photorespiration	GA.p <-> 3PGA.p	6.27484	5.93969	6.5317	2.08064	1.48867	NaN	1.24422	0	NaN
	Transporter	3PGA.p <-> 3PGA.c	28.222	27.2076	28.8703	27.1332	24.3497	27.8406	28.4638	26.9106	NaN
	Transporter	TP.p <-> TP.c	1.82905	1.67926	1.95395	1.79365	NaN	1.82504	1.61308	1.22783	1.93643
	Transporter	PEP.p <-> PEP.c	-13.586	-13.8562	-12.8741	-12.562	-12.7592	NaN	-20.7231	-23.9042	-20.3268
	PEP Carboxylase	PEP.c + CO2 -> OAA.m	7.38733	6.80608	8.34757	6.05902	5.52893	6.2481	11.1871	8.41918	14.0853
	TCA Cycle	CIT.m <-> ICI.m	2.78108	2.61714	3.05601	2.76539	2.72415	2.81076	1.66125	1.52274	3.53411
	TCA Cycle	ICI.m + dummy -> AKG.m + CO2	2.78108	2.61714	3.05601	2.76539	2.72415	2.81076	1.66125	1.52274	3.53411
	TCA Cycle	MAL.m <-> OAA.m	0.0185752	-0.713173	0.586958	1.30223	1.2831	1.31889	-6.9891	NaN	NaN
	TCA Cycle	AKG.m + dummy -> SSA.m + CO2	0.00284965	0.00160839	0.261591	0.000185296	1.37147e-15	NaN	0.0317831	5.94294e-15	1.76513
	TCA Cycle	SSA.m -> SUC.m	0.00284965	0.00160839	0.261591	0.000185296	2.19437e-15	NaN	0.0317831	1.18859e-14	1.76513
	TCA Cycle	SUC.m <-> FUM.m	0.00284965	0.00160839	0.261591	0.000185296	0	NaN	0.0317831	0	1.76513
	TCA Cycle	FUM.m <-> MAL.m	1.31858	1.27914	1.54656	1.30223	1.28532	1.32527	0.892436	0.733353	3.69771
	TCA Cycle	PYR.c + dummy -> ACA.c + CO2	3.66614	3.42833	4.04728	3.64845	3.60576	3.72384	2.0562	1.86617	3.71779
	TCA Cycle	OAA.m + ACA.c -> CIT.m	2.78108	2.61714	3.05601	2.76539	2.72415	2.81076	1.66125	1.52274	3.53411
	Malic Enzyme	MAL.m + dummy -> PYR.c + CO2	1.30001	0.737876	2.02432	1.54414e-08	0	0.00540447	7.88137	NaN	11.8247
	Lipid Biosynthesis	PYR.p + dummy -> ACA.p + CO2	9.78763	9.29622	10.9572	8.77554	7.8153	9.34481	18.833	17.062	19.5003
	Nucleotide Biosynthesis	G6P.c + dummy -> RU5P.c + CO2	0.914528	0.839624	0.976976	0.896818	NaN	0.912522	0.806454	0.613916	0.968214
	Nucleotide Biosynthesis	RU5P.c -> R5P.c	0.914528	0.839624	0.976976	0.896818	NaN	0.912522	0.806454	0.613916	0.968214
	Carb Sink	G1P.p -> Sink	2.42122	2.26005	2.6866	2.81525	2.4641	NaN	4.40346	4.14301	4.75676
	ChlA Sink	8*AKG.m + 4*TP.p + 4*PYR.p -> Sink	0.0399738	0.0381731	0.045035	0.0390357	0.0352835	0.0427417	0.0664099	0.0583805	0.0794577
	Lipid Sink	9*ACA.p -> Sink	1.08752	1.03291	1.21747	0.97506	0.86836	1.03831	2.0925	1.89578	2.16677
	Nucleotide Sink	R5P.c + 1.186*OAA.m + 0.5*3PGA.c -> Sink + 0.686*FUM.m	0.914528	0.839624	0.976976	0.896818	NaN	0.912522	0.806454	0.613916	0.968214
	Protein Sink	0.33*PYR.c + 0.15*PYR.p + 0.25*AKG.m + 0.09*ACA.c + 0.36*OAA.m + 0.09*3PGA.p + 0.12*3PGA.c + 0.02*R5P.p + 0.22*PEP.p + 0.11*E4P.p + dummy -> Sink + 0.07*FUM.m + 0.01*TP.p + 0.18*CO2	9.8339	9.13784	10.7911	9.81174	9.63145	9.94167	4.38975	4.28386	NaN

## Sheet: Co-Factor Demand
					Normalized to 100 mmoles of CO2/gBiomass/h			Before		During		After
	Enzyme	Reactions with Co-factor balance	ATP	NADPH	Before	During	After	ATP	NADPH	ATP	NADPH	ATP	NADPH
	G6PD/6PGD.p	G6P.p + 2 NADP+ -> RU5P.p + CO2 + 2 NADPH		2	14.22	1.54414e-08	2.50769e-06	0	28.4399	0	3.08827e-08	0	5.01537e-06
	G6PD/6PGD.c	G6P.c + 2 NADP+ -> RU5P.c + CO2 + 2 NADPH		2	0.914528	0.896818	0.806454	0	1.82906	0	1.79364	0	1.61291
	PGK/GAPDH	3PGA.p + ATP + NADPH -> TP.p	-1	-1	256.372	205.972	219.109	-256.372	-256.372	-205.972	-205.972	-219.109	-219.109
	PK.p	PEP.p + ADP -> PYR.p + ATP	1		11.4226	10.4034	19.7574	11.4226	0	10.4034	0	19.7574	0
	PK.c	PEP.c + ADP -> PYR.c + ATP	1		5.61131	6.88632	-4.37653	5.61131	0	6.88632	0	-4.37653	0
	PRK	RU5P.p + ATP -> RUBP.p +ADP	-1		145.874	118.035	124.606	-145.874	0	-118.035	0	-124.606	0
	IDH	ICI + NADP+ -> AKG + CO2 + NADPH		1	2.78108	2.76539	1.66125	0	2.78108	0	2.76539	0	1.66125
	SSADH	SSA + NADP+ + H2O -> SUC + NADPH + H+		1	0.00284965	0.000185296	0.0317831	0	0.00284965	0	0.000185296	0	0.0317831
	HPR	SER + NADPH -> GA + NADP+		-1	6.27484	2.08064	1.24422	0	-6.27484	0	-2.08064	0	-1.24422
	GK	GA + ATP -> 3PGA + ADP	-1		6.27484	2.08064	1.24422	-6.27484	0	-2.08064	0	-1.24422	0
	ME	MAL + NADP+ -> PYR.c + CO2 + NADPH		1	1.30001	1.54414e-08	7.88137	0	1.30001	0	1.54414e-08	0	7.88137
	Carb Biosynthesis	G1P.p + ATP -> Carbs	-1		2.42122	2.81525	4.40346	-2.42122	0	-2.81525	0	-4.40346	0
	Nucleotide Biosynthesis	Calculated using Nucleotide synthesis equations in Biomass Equation Supplementary File and DNA/RNA composition assumed from Wu et al. (2015)	-4.38		0.914528	0.896818	0.806454	-4.00563	0	-3.92806	0	-3.53227	0
	Protein Biosynthesis	Calculated using amino acid composition of protein and biosynthesis reactions in Biomass Equation Supplementary File	-0.605	-0.91	9.8339	9.81174	4.38975	-5.94951	-8.94885	-5.9361	-8.92869	-2.6558	-3.99467
	Lipid Biosynthesis	9 AcCoA + 16 NADPH + 8 ATP -> C18 FATTY ACID + 9 CoA + 8 ADP + 16 NADP+	8	-16	1.08752	0.97506	2.0925	8.70014	-17.4003	7.80048	-15.601	16.74	-33.48
		NET COST/100 moles of CO2						-395.164	-254.643	-313.677	-228.023	-323.43	-246.64
		ATP/NADPH			1.55183	1.37564	1.31134
		NET COST/mole of CO2						-3.95164	-2.54643	-3.13677	-2.28023	-3.2343	-2.4664
		ABS COST (µmol/gBiomass/h)						-4520.67	-2913.12	-2031.41	-1476.7	-193.346	-147.442
	Estimates reported here do not account for maintenance demands nor do they take into account other reactions that involve ATP and NADPH that are not shown here. Only reactions part of INCA reaction network are shown here.
